# Supplementary material for: Incidence, Predictive Factors and Long-Term Clinical Impact of Left Ventricular Remodeling According to the Completeness of Revascularization in Patients with ST-Elevation Myocardial Infarction and Multivessel Disease
Source: J Clin Med. 2022 Oct 23;11(21):6252. doi: 10.3390/jcm11216252 (PMC9656271; doi:10.3390/jcm11216252)
Supplement: Supplementary file 1 [file jcm-11-06252-s001.zip]

Archive with 1 entries (1 files):
- jcm-1932456-supplementary.pdf
